# Supplementary material for: Concomitant Assessment of Monocyte HLA-DR Expression and Ex Vivo TNF-α Release as Markers of Adverse Outcome after Various Injuries—Insights from the REALISM Study
Source: J Clin Med. 2021 Dec 24;11(1):96. doi: 10.3390/jcm11010096 (PMC8745266; doi:10.3390/jcm11010096)
Supplement: Supplementary file 1 [file jcm-11-00096-s001.zip]

Archive with 1 entries (1 files):
- jcm-1510955-supplementary.pdf
